# Supplementary material for: ﻿Further clarification on Androsacemollis Hand.-Mazz. (Primulaceae), with a description of a new species of Androsace
Source: PhytoKeys. 2022 Nov 3;212:73–83. doi: 10.3897/phytokeys.212.94037 (PMC9836408; doi:10.3897/phytokeys.212.94037)
Supplement: XML Treatment for Androsace mollis [file phytokeys.212.94037-treatment1.xml]

<!DOCTYPE tp:taxon-treatment
  PUBLIC "-//TaxonX//DTD Taxonomic Treatment Publishing DTD v0 20100105//EN" "tax-treatment-NSO.dtd">
<tp:taxon-treatment xmlns:tp="http://www.plazi.org/taxpub"><tp:treatment-meta><kwd-group><label>Taxon classification</label><kwd>
              <named-content content-type="kingdom">Plantae</named-content>
            </kwd><kwd>
              <named-content content-type="order">Ericales</named-content>
            </kwd><kwd>
              <named-content content-type="family">Primulaceae</named-content>
            </kwd></kwd-group><mixed-citation publication-type="journal"><person-group><name><surname>Xu</surname><given-names>Yuan</given-names></name><name><surname>Yan</surname><given-names>Hai-Fei</given-names></name><name><surname>Hao</surname><given-names>Gang</given-names></name></person-group><article-title>﻿Further clarification on <italic><tp:taxon-name><tp:taxon-name-part taxon-name-part-type="genus" reg="Androsace">Androsace</tp:taxon-name-part><tp:taxon-name-part taxon-name-part-type="species" reg="mollis">mollis</tp:taxon-name-part></tp:taxon-name></italic> Hand.-Mazz. (<tp:taxon-name><tp:taxon-name-part taxon-name-part-type="family">Primulaceae</tp:taxon-name-part></tp:taxon-name>), with a description of a new species of <italic><tp:taxon-name><tp:taxon-name-part taxon-name-part-type="genus" reg="Androsace">Androsace</tp:taxon-name-part></tp:taxon-name></italic></article-title><source>PhytoKeys</source><day>03</day><month>11</month><year>2022</year><volume>212</volume><fpage>73</fpage><lpage>83</lpage><pub-id pub-id-type="doi">10.3897/phytokeys.212.94037</pub-id></mixed-citation></tp:treatment-meta><tp:nomenclature><label>﻿1.</label><tp:taxon-name>
            <object-id xmlns:xlink="http://www.w3.org/1999/xlink" content-type="arpha" xlink:type="simple">D929148F-2786-526C-8863-F722E633B909</object-id>
            <tp:taxon-name-part taxon-name-part-type="genus" reg="Androsace">Androsace</tp:taxon-name-part>
            <tp:taxon-name-part taxon-name-part-type="species" reg="mollis">mollis</tp:taxon-name-part>
          </tp:taxon-name><tp:taxon-authority>Hand.-Mazz.</tp:taxon-authority><xref ref-type="fig" rid="F1">Fig. 1</xref><tp:nomenclature-citation-list><tp:nomenclature-citation><tp:taxon-name>
                <tp:taxon-name-part taxon-name-part-type="genus" reg="Androsace">Androsace</tp:taxon-name-part>
                <tp:taxon-name-part taxon-name-part-type="species" reg="mollis">mollis</tp:taxon-name-part>
              </tp:taxon-name><comment>Hand.-Mazz. in Anzeiger der Akademie der Wissenschaften in Wien, Sitzung der Mathematisch-Naturwissenschaftliche Klasse 61: 136, 1924, <italic>p.p. quoad specim</italic>. <tp:taxon-name><tp:taxon-name-part taxon-name-part-type="genus" reg="Handel-Mazzetti">Handel-Mazzetti</tp:taxon-name-part></tp:taxon-name> 8896; Handel-Mazzetti in Notes from the Royal Botanic Garden, Edinburgh 15: 291, 1927, <italic>p.p. quoad specim. F. K. Ward 6963</italic>, <italic>G. Forrest 7370</italic>, <italic>14263</italic>, <italic>14917</italic>, <italic>19307</italic>, <italic>J. F. Rock 8733</italic>; C.M. Hu and Y.C. Yang in Acta Phytotaxonomica Sinica 24(3): 226, 1986, <italic>p.p. quoad specim. G. Forrest 14263</italic>, <italic>H. R. E. Handel-Mazzetti 8896</italic>, <italic>J. F. Rock 21964</italic>, <italic>T. T. Yu 3703</italic>; Y.C. Yang and R.F. Huang in Flora Reipublicae Popularis Sinicae vol. 59(1): 183, 1989, p.p. excl. syn. <tp:taxon-name><tp:taxon-name-part taxon-name-part-type="genus" reg="Androsace">Androsace</tp:taxon-name-part><tp:taxon-name-part taxon-name-part-type="species" reg="sarmentosa">sarmentosa</tp:taxon-name-part><tp:taxon-name-part taxon-name-part-type="infraspecific-rank">var.</tp:taxon-name-part><tp:taxon-name-part taxon-name-part-type="variety" reg="yunnanensis">yunnanensis</tp:taxon-name-part></tp:taxon-name> R. Knuth, <italic>excl. specim.</italic><italic>G. Forrest 1810</italic>; C.M. Hu and S. Kelso in Flora of China vol. 15: 99, 1996, p.p. excl. syn. <tp:taxon-name><tp:taxon-name-part taxon-name-part-type="genus" reg="Androsace">Androsace</tp:taxon-name-part><tp:taxon-name-part taxon-name-part-type="species" reg="sarmentosa">sarmentosa</tp:taxon-name-part><tp:taxon-name-part taxon-name-part-type="infraspecific-rank">var.</tp:taxon-name-part><tp:taxon-name-part taxon-name-part-type="variety" reg="yunnanensis">yunnanensis</tp:taxon-name-part></tp:taxon-name> R. Knuth, <italic>excl. speciminibus Sichuanensibus</italic>; R.Z. Fang in Flora Yunnanica vol. 15: 392, 2003, <italic>p.p. quoad specim.</italic><tp:taxon-name><tp:taxon-name-part taxon-name-part-type="genus" reg="Deqinense">Deqinense</tp:taxon-name-part></tp:taxon-name>, <tp:taxon-name><tp:taxon-name-part taxon-name-part-type="genus" reg="Fugongense">Fugongense</tp:taxon-name-part></tp:taxon-name>, <tp:taxon-name><tp:taxon-name-part taxon-name-part-type="genus" reg="Gongshanense">Gongshanense</tp:taxon-name-part></tp:taxon-name>.</comment></tp:nomenclature-citation></tp:nomenclature-citation-list></tp:nomenclature><tp:treatment-sec sec-type="material" id="SECID0EHOAC"><title>Type.</title><p>China. Yunnan Province: Deqin County, in regione temperate jugi Si-la inter fluvios Landsang-djiang (Mekong) et Lu-djiang (Salween), 28°N, 3600–4000 m a.s.l., 16 June 1916, <italic>H. R. E. Handel-Mazzetti 8896</italic> (lectotype WU! barcode WU0059690; isolectotype E! barcode E00024874; K! barcode K000750338).</p></tp:treatment-sec><tp:treatment-sec sec-type="description" id="SECID0EPOAC"><title>Description.</title><p>A perennial herb, laxly cespitose. <bold><italic>Shoots</italic></bold> densely villous and green when young, becoming glabrescent and dark reddish-brown, internodes 0.3–1.5 cm, with old petiole or leaf rosettes on nodes. <bold><italic>Leaf rosettes</italic></bold> 4–11 mm in diam. <bold><italic>Leaves</italic></bold> sessile, obovate-ligulate, unicostate, 3–7 mm × 1–2 mm, ciliate, densely covered with white multicellular hairs along the midrib on abaxial surface, and glabrescent on abaxial surface, apex obtuse to subacute. <bold><italic>Scapes</italic></bold> solitary, 0.5–3.5 cm long, sparsely white villous, carrying a terminal umbel with 1–6 flowers; bracts linear to linear-spatulate, unicostate, 2–4 mm × 0.5–1.5 mm, ciliate, densely covered with white multicellular hairs on distal 1/2 of abaxial surface, and sparsely villous on adaxial surface, base saccate, apex rounded; pedicels 2–4 mm long and can extend to 1 cm in fruiting, sparsely villous, dark reddish-brown. <bold><italic>Calyx</italic></bold> campanulate, 2–3 mm long, sparsely pubescent, parted less than 1/2 of its length; lobes ovate to ovate-oblong, ciliate, apex obtuse and reddish. <bold><italic>Corolla</italic></bold> pink with a yellow eye, limb 5–7 mm across, lobes obovate, apex entire or emarginate. <bold><italic>Stamens</italic></bold> ca. 1 mm, near corolla tube apex. <bold><italic>Style</italic></bold> ca. 2 mm. <bold><italic>Capsules</italic></bold> globose, glabrous, tawny, ca. 3 mm in diam, splitting to the base in valves. <bold><italic>Blooming</italic></bold> from June to August and fruiting from August to October.</p></tp:treatment-sec><tp:treatment-sec sec-type="conservation status" id="SECID0ETPAC"><title>Conservation status.</title><p>Based on our field investigation and specimen examination, <italic><tp:taxon-name><tp:taxon-name-part taxon-name-part-type="genus" reg="Androsace">A.</tp:taxon-name-part><tp:taxon-name-part taxon-name-part-type="species" reg="mollis">mollis</tp:taxon-name-part></tp:taxon-name></italic> is widely distributed in northwest Yunnan, southeast Xizang and north Myanmar. Thus, the conservation status of <italic><tp:taxon-name><tp:taxon-name-part taxon-name-part-type="genus" reg="Androsace">A.</tp:taxon-name-part><tp:taxon-name-part taxon-name-part-type="species" reg="mollis">mollis</tp:taxon-name-part></tp:taxon-name></italic> is assessed as Least Concern (<abbrev xmlns:xlink="http://www.w3.org/1999/xlink" xlink:title="Least Concern" id="ABBRID0EQAAE" xlink:type="simple">LC</abbrev>) according to the guidelines for using the IUCN Red List categories and criteria (<xref ref-type="bibr" rid="B8">IUCN Standards and Petitions Subcommittee 2022</xref>).</p></tp:treatment-sec><tp:treatment-sec sec-type="material" id="SECID0EYAAE"><title>Specimens examined.</title><p><bold>China. Yunnan</bold>: <italic>G. Forrest 7370</italic> (E, K), <italic>14263</italic> (K), <italic>14917</italic> (K), <italic>19307</italic> (K); Deqin County <italic>J.F. Rock 8733</italic> (E, K, SYS barcode SYS00112510, US barcode 03124157), <italic>23239</italic> (K, KUN barcode 0211554, SYS barcode SYS00112511, US barcode 03124155), <italic>K.M. Feng 5151</italic> (KUN barcode 0211526, 0211527), <italic>6580</italic> (KUN barcode 0211529), <italic>6644</italic> (KUN barcode 0211530, 0211531), <italic>T.T. Yu</italic>, <italic>22293</italic> (KUN barcode 0211521, 0211522); Gongshan Derung and Nu Autonomous County <italic>J.F. Rock 21964</italic> (K, SYS barcode SYS00112512, US barcode 03124156), <italic>T.T. Yu 19769</italic> (KUN barcode 0211520), <italic>22357</italic> (KUN barcode 0211523, 0211524), <italic>22783</italic> (KUN barcode 0211525); Weixi Lisu Autonomous County <italic>B. Xu Tsui-2038</italic> (KUN). <bold>Xizang</bold>: Zayu County <italic>Y. Xu Xu130135</italic> (IBSC), <italic>Y. Xu</italic>, <italic>S. Chen</italic>, <italic>J. Li Xu210933</italic> (IBSC), <italic>Y. Xu</italic>, <italic>T.J. Liu &amp; G.H. Huang 150223</italic> (IBSC), <italic>J.F. Rock 22522</italic> (K). <bold>Upper Myanmar.</bold><italic>F. K. Ward 6963</italic> (K).</p></tp:treatment-sec><tp:treatment-sec sec-type="Additional notes" id="SECID0EUCAE"><title>Additional notes.</title><p>Although <xref ref-type="bibr" rid="B4">Handel-Mazzetti (1927)</xref> cited the specimens of <italic><tp:taxon-name><tp:taxon-name-part taxon-name-part-type="genus" reg="Androsace">A.</tp:taxon-name-part><tp:taxon-name-part taxon-name-part-type="species" reg="sublanata">sublanata</tp:taxon-name-part></tp:taxon-name></italic> (<italic>J.M. Delavay 69</italic> and <italic>1038</italic>) under his <italic><tp:taxon-name><tp:taxon-name-part taxon-name-part-type="genus" reg="Androsace">A.</tp:taxon-name-part><tp:taxon-name-part taxon-name-part-type="species" reg="mollis">mollis</tp:taxon-name-part></tp:taxon-name></italic>, these two species are in fact quite different. The habit of <italic><tp:taxon-name><tp:taxon-name-part taxon-name-part-type="genus" reg="Androsace">A.</tp:taxon-name-part><tp:taxon-name-part taxon-name-part-type="species" reg="mollis">mollis</tp:taxon-name-part></tp:taxon-name></italic> is laxly cespitose with obvious shoots while the leaf rosette of <italic><tp:taxon-name><tp:taxon-name-part taxon-name-part-type="genus" reg="Androsace">A.</tp:taxon-name-part><tp:taxon-name-part taxon-name-part-type="species" reg="sublanata">sublanata</tp:taxon-name-part></tp:taxon-name></italic> is solitary or 2–4 in small clumps without shoots. Moreover, <italic><tp:taxon-name><tp:taxon-name-part taxon-name-part-type="genus" reg="Androsace">A.</tp:taxon-name-part><tp:taxon-name-part taxon-name-part-type="species" reg="sublanata">sublanata</tp:taxon-name-part></tp:taxon-name></italic> is a somewhat larger species, with scapes 9–30 cm in length while the scapes of <italic><tp:taxon-name><tp:taxon-name-part taxon-name-part-type="genus" reg="Androsace">A.</tp:taxon-name-part><tp:taxon-name-part taxon-name-part-type="species" reg="mollis">mollis</tp:taxon-name-part></tp:taxon-name></italic> are only 0.5–3.5 cm (<xref ref-type="bibr" rid="B12">Xu et al. 2018</xref>).</p><p><xref ref-type="bibr" rid="B6">Hu and Kelso (1996)</xref> recorded that <italic><tp:taxon-name><tp:taxon-name-part taxon-name-part-type="genus" reg="Androsace">A.</tp:taxon-name-part><tp:taxon-name-part taxon-name-part-type="species" reg="mollis">mollis</tp:taxon-name-part></tp:taxon-name></italic> is also distributed in western Sichuan. Then, <xref ref-type="bibr" rid="B2">Fang (2003)</xref> further indicated that <italic><tp:taxon-name><tp:taxon-name-part taxon-name-part-type="genus" reg="Androsace">A.</tp:taxon-name-part><tp:taxon-name-part taxon-name-part-type="species" reg="mollis">mollis</tp:taxon-name-part></tp:taxon-name></italic> is distributed in MuLi County of Sichuan Province. We checked the Muli specimen (<italic>Qinghai-Xizang Exped. 14477</italic> KUN barcode 0211555) determined by Fang. It is <italic><tp:taxon-name><tp:taxon-name-part taxon-name-part-type="genus" reg="Androsace">A.</tp:taxon-name-part><tp:taxon-name-part taxon-name-part-type="species" reg="minor">minor</tp:taxon-name-part></tp:taxon-name></italic> (Hand.-Mazz.) C.M.Hu &amp; Y.C.Yang instead of <italic><tp:taxon-name><tp:taxon-name-part taxon-name-part-type="genus" reg="Androsace">A.</tp:taxon-name-part><tp:taxon-name-part taxon-name-part-type="species" reg="mollis">mollis</tp:taxon-name-part></tp:taxon-name></italic>. Based on our field investigation and herbarium specimen examination, the distribution areas of <italic><tp:taxon-name><tp:taxon-name-part taxon-name-part-type="genus" reg="Androsace">A.</tp:taxon-name-part><tp:taxon-name-part taxon-name-part-type="species" reg="mollis">mollis</tp:taxon-name-part></tp:taxon-name></italic> only include northwestern Yunnan and southeastern Xizang of China and Northern Myanmar.</p></tp:treatment-sec><tp:treatment-sec><!--Section generated to contain objects referenced in tp:taxon-treatment.--><fig id="F1" position="float" orientation="portrait"><object-id xmlns:xlink="http://www.w3.org/1999/xlink" content-type="doi" xlink:type="simple">10.3897/phytokeys.212.94037.figure1</object-id><object-id xmlns:xlink="http://www.w3.org/1999/xlink" content-type="arpha" xlink:type="simple">CDC12D4B-018B-5D4C-B1EF-B60A3CA0D55F</object-id><label>Figure 1.</label><caption><p>Lectotype sheet of <italic><tp:taxon-name><tp:taxon-name-part taxon-name-part-type="genus" reg="Androsace">Androsace</tp:taxon-name-part><tp:taxon-name-part taxon-name-part-type="species" reg="mollis">mollis</tp:taxon-name-part></tp:taxon-name></italic> (<italic>H.R.E. Handel-Mazzetti 8896</italic>, WU barcode WU0059690, <ext-link xmlns:xlink="http://www.w3.org/1999/xlink" xlink:type="simple" ext-link-type="uri" xlink:href="https://wu.jacq.org/WU0059690">https://wu.jacq.org/WU0059690</ext-link>).</p></caption><graphic xmlns:xlink="http://www.w3.org/1999/xlink" xlink:href="phytokeys-212-073_article-94037__-g001.jpg" position="float" orientation="portrait" xlink:type="simple" id="oo_765353.jpg"><uri content-type="original_file" xlink:type="simple">https://binary.pensoft.net/fig/765353</uri></graphic></fig></tp:treatment-sec><ref-list><ref id="B8"><mixed-citation xmlns:xlink="http://www.w3.org/1999/xlink" xlink:type="simple">IUCN Standards and Petitions Subcommittee (<year>2022</year>) Guidelines for using the IUCN Red List categories and criteria. Version 8.1. Prepared by the Standards and Petitions Subcommittee in July 2022.</mixed-citation></ref><ref id="B4"><mixed-citation xmlns:xlink="http://www.w3.org/1999/xlink" xlink:type="simple"><person-group><name name-style="western"><surname>Handel-Mazzetti</surname><given-names>H</given-names></name></person-group> (<year>1927</year>) <article-title>A revision of the Chinese species of <italic><tp:taxon-name><tp:taxon-name-part taxon-name-part-type="genus">Androsace</tp:taxon-name-part></tp:taxon-name></italic>, with remarks on other Asiatic species.</article-title><source>Notes from the Royal Botanic Garden Edinburgh</source><volume>15</volume>: <fpage>259</fpage>–<lpage>298</lpage>.</mixed-citation></ref><ref id="B12"><mixed-citation xmlns:xlink="http://www.w3.org/1999/xlink" xlink:type="simple"><person-group><name name-style="western"><surname>Xu</surname><given-names>Y</given-names></name><name name-style="western"><surname>Hao</surname><given-names>G</given-names></name><name name-style="western"><surname>Hu</surname><given-names>CM</given-names></name></person-group> (<year>2018</year>) On the identity of <tp:taxon-name><tp:taxon-name-part taxon-name-part-type="genus">Androsace</tp:taxon-name-part><tp:taxon-name-part taxon-name-part-type="species">sarmentosa</tp:taxon-name-part><tp:taxon-name-part taxon-name-part-type="infraspecific-rank">var.</tp:taxon-name-part><tp:taxon-name-part taxon-name-part-type="variety">yunnanensis</tp:taxon-name-part></tp:taxon-name> (<tp:taxon-name><tp:taxon-name-part taxon-name-part-type="family">Primulaceae</tp:taxon-name-part></tp:taxon-name>) from Yunnan, China. Nordic Journal of Botany 36(9): e01886. <ext-link xlink:type="simple" ext-link-type="doi" xlink:href="10.1111/njb.01886">https://doi.org/10.1111/njb.01886</ext-link></mixed-citation></ref><ref id="B6"><mixed-citation xmlns:xlink="http://www.w3.org/1999/xlink" xlink:type="simple"><person-group><name name-style="western"><surname>Hu</surname><given-names>CM</given-names></name><name name-style="western"><surname>Kelso</surname><given-names>S</given-names></name></person-group> (<year>1996</year>) <article-title><tp:taxon-name><tp:taxon-name-part taxon-name-part-type="family">Primulaceae</tp:taxon-name-part></tp:taxon-name>.</article-title> In: <person-group><name name-style="western"><surname>Wu</surname><given-names>ZY</given-names></name><name name-style="western"><surname>Raven</surname><given-names>PH</given-names></name><name name-style="western"><surname>Hong</surname><given-names>DY</given-names></name></person-group> (<role>Eds</role>) <issue-title>Flora of China.</issue-title><source>Vol. 15. Science Press, Beijing, and Missouri Botanical Garden Press, St. Louis</source>, <fpage>39</fpage>–<lpage>189</lpage>.</mixed-citation></ref><ref id="B2"><mixed-citation xmlns:xlink="http://www.w3.org/1999/xlink" xlink:type="simple"><person-group><name name-style="western"><surname>Fang</surname><given-names>RZ</given-names></name></person-group> (<year>2003</year>) <article-title><tp:taxon-name><tp:taxon-name-part taxon-name-part-type="family">Primulaceae</tp:taxon-name-part></tp:taxon-name>.</article-title> In: <person-group><name name-style="western"><surname>Fang</surname><given-names>RZ</given-names></name></person-group> (<role>Ed.</role>) <issue-title>Flora Yunnanica.</issue-title><source>Vol. 15. Science Press, Beijing</source>, <fpage>326</fpage>–<lpage>514</lpage>.</mixed-citation></ref></ref-list></tp:taxon-treatment>
