# Supplementary material for: ﻿Further clarification on Androsacemollis Hand.-Mazz. (Primulaceae), with a description of a new species of Androsace
Source: PhytoKeys. 2022 Nov 3;212:73–83. doi: 10.3897/phytokeys.212.94037 (PMC9836408; doi:10.3897/phytokeys.212.94037)
Supplement: XML Treatment for Androsace chimingiana [file phytokeys.212.94037-treatment2.xml]

<!DOCTYPE tp:taxon-treatment
  PUBLIC "-//TaxonX//DTD Taxonomic Treatment Publishing DTD v0 20100105//EN" "tax-treatment-NSO.dtd">
<tp:taxon-treatment xmlns:tp="http://www.plazi.org/taxpub"><tp:treatment-meta><kwd-group><label>Taxon classification</label><kwd>
              <named-content content-type="kingdom">Plantae</named-content>
            </kwd><kwd>
              <named-content content-type="order">Ericales</named-content>
            </kwd><kwd>
              <named-content content-type="family">Primulaceae</named-content>
            </kwd></kwd-group><mixed-citation publication-type="journal"><person-group><name><surname>Xu</surname><given-names>Yuan</given-names></name><name><surname>Yan</surname><given-names>Hai-Fei</given-names></name><name><surname>Hao</surname><given-names>Gang</given-names></name></person-group><article-title>﻿Further clarification on <italic><tp:taxon-name><tp:taxon-name-part taxon-name-part-type="genus" reg="Androsace">Androsace</tp:taxon-name-part><tp:taxon-name-part taxon-name-part-type="species" reg="mollis">mollis</tp:taxon-name-part></tp:taxon-name></italic> Hand.-Mazz. (<tp:taxon-name><tp:taxon-name-part taxon-name-part-type="family">Primulaceae</tp:taxon-name-part></tp:taxon-name>), with a description of a new species of <italic><tp:taxon-name><tp:taxon-name-part taxon-name-part-type="genus" reg="Androsace">Androsace</tp:taxon-name-part></tp:taxon-name></italic></article-title><source>PhytoKeys</source><day>03</day><month>11</month><year>2022</year><volume>212</volume><fpage>73</fpage><lpage>83</lpage><pub-id pub-id-type="doi">10.3897/phytokeys.212.94037</pub-id></mixed-citation></tp:treatment-meta><tp:nomenclature><label>﻿2.</label><tp:taxon-name>
            <object-id xmlns:xlink="http://www.w3.org/1999/xlink" content-type="arpha" xlink:type="simple">794FD8F4-6DEC-525E-8754-7E95940F223F</object-id>
            <tp:taxon-name-part taxon-name-part-type="genus" reg="Androsace">Androsace</tp:taxon-name-part>
            <tp:taxon-name-part taxon-name-part-type="species" reg="chimingiana">chimingiana</tp:taxon-name-part>
            <object-id xmlns:xlink="http://www.w3.org/1999/xlink" content-type="ipni" xlink:type="simple">urn:lsid:ipni.org:names:77307629-1</object-id>
          </tp:taxon-name><tp:taxon-authority>Y.Xu &amp; G.Hao</tp:taxon-authority><tp:taxon-status xmlns:xlink="http://www.w3.org/1999/xlink" xlink:type="simple">sp. nov.</tp:taxon-status><xref ref-type="fig" rid="F2">Figs 2</xref><xref ref-type="fig" rid="F3">, 3</xref><xref ref-type="fig" rid="F4">, 4</xref><tp:nomenclature-citation-list><tp:nomenclature-citation><tp:taxon-name>
                <tp:taxon-name-part taxon-name-part-type="genus" reg="Androsace">Androsace</tp:taxon-name-part>
                <tp:taxon-name-part taxon-name-part-type="species" reg="mollis">mollis</tp:taxon-name-part>
              </tp:taxon-name><comment> auct. non. Hand.-Mazz., Handel-Mazzetti in Anzeiger der Akademie der Wissenschaften in Wien, Sitzung der Mathematisch-Naturwissenschaftliche Klasse 61: 136, 1924, <italic>p.p. quoad specim</italic>. <italic>Handel-Mazzetti 9280</italic>. </comment></tp:nomenclature-citation></tp:nomenclature-citation-list></tp:nomenclature><tp:treatment-sec sec-type="material" id="SECID0ETJAE"><title>Type.</title><p>China. Yunnan Province: Dali City, Cangshan, <named-content xmlns:xlink="http://www.w3.org/1999/xlink" content-type="dwc:verbatimCoordinates" xlink:type="simple"><named-content content-type="geo-json" specific-use="{&#34;type&#34;:&#34;Point&#34;,&#34;coordinates&#34;:[100.083333,25.666667]}" id="NCID0E3JAE" xlink:type="simple">25°40'N, 100°05'E</named-content></named-content>, alt. 3830 m, 25 Jun. 2013 (fl.), <italic>H.F. Yan</italic>, <italic>Y. Xu &amp; S. Yuan Y2013045</italic> (holotype IBSC!, isotype IBSC!).</p></tp:treatment-sec><tp:treatment-sec sec-type="diagnosis" id="SECID0EFKAE"><title>Diagnosis.</title><p><italic><tp:taxon-name><tp:taxon-name-part taxon-name-part-type="genus" reg="Androsace">Androsace</tp:taxon-name-part><tp:taxon-name-part taxon-name-part-type="species" reg="chimingiana">chimingiana</tp:taxon-name-part></tp:taxon-name></italic> is similar to <italic><tp:taxon-name><tp:taxon-name-part taxon-name-part-type="genus" reg="Androsace">A.</tp:taxon-name-part><tp:taxon-name-part taxon-name-part-type="species" reg="hookeriana">hookeriana</tp:taxon-name-part></tp:taxon-name></italic> Klatt and <italic><tp:taxon-name><tp:taxon-name-part taxon-name-part-type="genus" reg="Androsace">A.</tp:taxon-name-part><tp:taxon-name-part taxon-name-part-type="species" reg="laxa">laxa</tp:taxon-name-part></tp:taxon-name></italic> C.M.Hu &amp; Y.C.Yang, but differs in its white corolla with a yellow eye, obovate bracts, and campanulate calyx which is parted to 1/2–3/4 of its length.</p></tp:treatment-sec><tp:treatment-sec sec-type="description" id="SECID0EMLAE"><title>Description.</title><p>A perennial herb, laxly cespitose. <bold><italic>Shoots</italic></bold> densely villous and green when young, becoming glabrescent and dark reddish-brown, internodes 0.5–3 cm, with old petiole or leaf single or rosettes on nodes. <bold><italic>Leaves</italic></bold> dimorphic; outer leaves sessile, obovate, unicostate, 3–8 mm × 1.5–2.5 mm, ciliate, densely covered with white multicellular hairs on abaxial surface, and sparsely villous on adaxial surface; inner leaves spatulate, unicostate, 8–14 mm × 2–5 mm, petiole indistinct to 1/2 as long as leaf blade, leaf blade elliptic to obovate, sparsely covered with white multicellular hairs on abaxial surface, and glabrescent on adaxial surface, margin spreading villous, more densely so at apex, apex obtuse to subrounded. <bold><italic>Scapes</italic></bold> 2.5–5.5 cm long, densely spreading white villous, carrying a terminal umbel with 4–8 flowers; bracts obovate, unicostate, 3–6 mm × 1–3 mm, ciliate, densely covered with white multicellular hairs on abaxial surface, and sparsely villous on adaxial surface; pedicels 5–8 mm long, sparsely villous, dark reddish-brown. <bold><italic>Calyx</italic></bold> campanulate, 2–3 mm long, sparsely pubescent, parted to 1/2–3/4 of its length; lobes narrowly ovate, ciliate, apex obtuse, margin reddish. <bold><italic>Corolla</italic></bold> white with a yellow eye, limb ca. 5 mm across, lobes obovate, apex subrounded or emarginate. <bold><italic>Stamens</italic></bold> 0.8–1 mm, near corolla tube apex. <bold><italic>Style</italic></bold> ca. 2 mm. <bold><italic>Capsules</italic></bold> ellipsoidal, glabrous, tawny, ca. 3 mm long, splitting to the base in valves.</p></tp:treatment-sec><tp:treatment-sec sec-type="phenology" id="SECID0EKMAE"><title>Phenology.</title><p><italic><tp:taxon-name><tp:taxon-name-part taxon-name-part-type="genus" reg="Androsace">Androsace</tp:taxon-name-part><tp:taxon-name-part taxon-name-part-type="species" reg="chimingiana">chimingiana</tp:taxon-name-part></tp:taxon-name></italic> was observed blooming from May to July and fruiting from July to August.</p></tp:treatment-sec><tp:treatment-sec sec-type="etymology" id="SECID0E2MAE"><title>Etymology.</title><p>The species name honors the Chinese botanist Prof. Chi-Ming Hu, who has made outstanding contributions to the taxonomy of <tp:taxon-name><tp:taxon-name-part taxon-name-part-type="family">Primulaceae</tp:taxon-name-part></tp:taxon-name>.</p></tp:treatment-sec><tp:treatment-sec sec-type="distribution" id="SECID0EGNAE"><title>Distribution and habitat.</title><p>Based on the collection records over the past 138 years (since 1884, <italic>J.M. Delavay 1037</italic>, P) as well as our recent field investigation, the new species is narrowly distributed in Cangshan Mountain (Dali City and Yangbi Yi Autonomous County) and the north part of Gaoligong Mountains (Gongshan Derung and Nu Autonomous County) in Nujiang River and Dulong River divide. However, <italic><tp:taxon-name><tp:taxon-name-part taxon-name-part-type="genus" reg="Androsace">A.</tp:taxon-name-part><tp:taxon-name-part taxon-name-part-type="species" reg="mollis">mollis</tp:taxon-name-part></tp:taxon-name></italic> has a broader distribution range. It is distributed in the north part of Biluo Snow Mountain (<italic>H.R.E. Handel-Mazzetti 8896</italic> E, K, WU; <italic>J.F. Rock 8733</italic> E, K, SYS, US; <italic>K.M. Feng 6580</italic>, <italic>6644</italic> KUN; <italic>T.T. Yu 22293</italic> KUN) and west of Meri Snow Mountain (<italic>J.F. Rock 23239</italic> K, KUN, SYS, US) in Lancang River and Nujiang River divide and from the north part of Gaoligong Mountains in Nujiang River and Dulong River divide (<italic>J.F. Rock 21964</italic> K, SYS, US) to the southeast Xizang (<italic>J.F. Rock 22522</italic> K) and Upper Burma (<italic>F.K. Ward 6963</italic> K). Both the new species and <italic><tp:taxon-name><tp:taxon-name-part taxon-name-part-type="genus" reg="Androsace">A.</tp:taxon-name-part><tp:taxon-name-part taxon-name-part-type="species" reg="mollis">mollis</tp:taxon-name-part></tp:taxon-name></italic> are distributed in the north part of Gaoligong Mountains. But no sympatric populations have been observed. The distribution area of <italic><tp:taxon-name><tp:taxon-name-part taxon-name-part-type="genus" reg="Androsace">A.</tp:taxon-name-part><tp:taxon-name-part taxon-name-part-type="species" reg="mollis">mollis</tp:taxon-name-part></tp:taxon-name></italic> is more northerly than the new species. The habitats of these two species are also different. The new species grows under fir forest or <italic><tp:taxon-name><tp:taxon-name-part taxon-name-part-type="genus" reg="Rhododendron">Rhododendron</tp:taxon-name-part></tp:taxon-name></italic> thickets at 3000–4000 m a.s.l., while <italic><tp:taxon-name><tp:taxon-name-part taxon-name-part-type="genus" reg="Androsace">A.</tp:taxon-name-part><tp:taxon-name-part taxon-name-part-type="species" reg="mollis">mollis</tp:taxon-name-part></tp:taxon-name></italic> grows on alpine meadow at 3800–4400 m a.s.l.</p><fig id="F3" position="float" orientation="portrait"><object-id xmlns:xlink="http://www.w3.org/1999/xlink" content-type="doi" xlink:type="simple">10.3897/phytokeys.212.94037.figure3</object-id><object-id xmlns:xlink="http://www.w3.org/1999/xlink" content-type="arpha" xlink:type="simple">357D64DC-BFBE-508D-B23A-A7A4124B2448</object-id><label>Figure 3.</label><caption><p><italic><tp:taxon-name><tp:taxon-name-part taxon-name-part-type="genus" reg="Androsace">Androsace</tp:taxon-name-part><tp:taxon-name-part taxon-name-part-type="species" reg="chimingiana">chimingiana</tp:taxon-name-part></tp:taxon-name></italic> sp. nov. <bold>A</bold> habit <bold>B</bold> multicellular hairs <bold>C</bold> leaf rosette on node and inflorescence <bold>D</bold> flower <bold>E</bold> bract on adaxial and abaxial surface <bold>F</bold> corolla (dissected) <bold>G</bold> anther <bold>H</bold> capsule with persistent calyx <bold>I</bold> capsule (split in valves) <bold>J</bold> outer leaf on adaxial and abaxial surface <bold>K</bold> inner leaf on abaxial surface. Drawn by Yun-Xiao Liu.</p></caption><graphic xmlns:xlink="http://www.w3.org/1999/xlink" xlink:href="phytokeys-212-073_article-94037__-g003.jpg" position="float" orientation="portrait" xlink:type="simple" id="oo_765355.jpg"><uri content-type="original_file" xlink:type="simple">https://binary.pensoft.net/fig/765355</uri></graphic></fig></tp:treatment-sec><tp:treatment-sec sec-type="conservation status" id="SECID0EBRAE"><title>Conservation status.</title><p>The new species is narrowly distributed in Cangshan Mountain and the north part of Gaoligong Mountains with a limited number of populations. But each population includes numerous mature individuals and the habitat is usually intact. Therefore, the conservation status of the new species is assessed as Least Concern (<abbrev xmlns:xlink="http://www.w3.org/1999/xlink" xlink:title="Least Concern" id="ABBRID0EHRAE" xlink:type="simple">LC</abbrev>) according to the guidelines for using the IUCN Red List categories and criteria (<xref ref-type="bibr" rid="B8">IUCN Standards and Petitions Subcommittee 2022</xref>).</p><fig id="F4" position="float" orientation="portrait"><object-id xmlns:xlink="http://www.w3.org/1999/xlink" content-type="doi" xlink:type="simple">10.3897/phytokeys.212.94037.figure4</object-id><object-id xmlns:xlink="http://www.w3.org/1999/xlink" content-type="arpha" xlink:type="simple">2CD0C7E4-8E82-5A0E-880E-5C70AC98DB73</object-id><label>Figure 4.</label><caption><p>Living plant of <italic><tp:taxon-name><tp:taxon-name-part taxon-name-part-type="genus" reg="Androsace">Androsace</tp:taxon-name-part><tp:taxon-name-part taxon-name-part-type="species" reg="chimingiana">chimingiana</tp:taxon-name-part></tp:taxon-name></italic> sp. nov. <bold>A</bold> habitat <bold>B</bold> habit <bold>C</bold> leaves <bold>D</bold> inflorescence <bold>E</bold> inflorescence showing calyx <bold>F</bold> inflorescence showing bract <bold>G</bold> capsule. Photographed by Yuan Xu.</p></caption><graphic xmlns:xlink="http://www.w3.org/1999/xlink" xlink:href="phytokeys-212-073_article-94037__-g004.jpg" position="float" orientation="portrait" xlink:type="simple" id="oo_765356.jpg"><uri content-type="original_file" xlink:type="simple">https://binary.pensoft.net/fig/765356</uri></graphic></fig></tp:treatment-sec><tp:treatment-sec sec-type="material" id="SECID0EVSAE"><title>Additional specimens examined (paratypes).</title><p><bold>China. Yunnan</bold>: Dali City, Cangshan, <italic>Alpine Garden Society Expedition to China 956</italic> (LIV, K), <italic>G. Forrest 7108</italic> (E),<italic>11678</italic> (E), <italic>1810</italic> (E, K), <italic>H.C. Wang 1236</italic> (KUN barcode 0211513), <italic>H.T. Tsai 53970</italic> (E, KUN barcode 0211538, 0211539, 0211540, SZ barcode 00061069), <italic>J.M. Delavay 1037</italic> (E, P barcode P04907037, P01060625), <italic>2800</italic> (P barcode P05191797, P04623719, P04623720), <italic>s.n.</italic> (P barcode P01060637, P05191798), <italic>K.L. Chu 228</italic> (SZ barcode 00061070), <italic>McLaren’s Collectors 95B</italic> (P barcode P04553735), <italic>R.C. Ching 25039</italic> (KUN barcode 0211547, 0211548), <italic>Sino-Amer. Bot. Exped. 1049</italic> (E, KUN barcode 0211553, US barcode 03124154), <italic>Zhongdian Exped. 63-3925</italic> (KUN barcode 0211549, 0211550, 0211551); Gongshan Derung and Nu Autonomous County, Salwin-Kiukiang Divide, <italic>H.R.E. Handel-Mazzetti 9280</italic> (WU barcode WU0059689), <italic>T.T. Yu 19385</italic> (E, KUN barcode 0211515); Yangbi Yi Autonomous County, Diancangshan, <italic>Sino-Amer. Bot. Exped. 539</italic> (KUN barcode 0211552, US barcode 03124151).</p></tp:treatment-sec><tp:treatment-sec sec-type="Similar species and remarks" id="SECID0E6TAE"><title>Similar species and remarks.</title><p>The plants included in the paratype sheet (<italic>H.R.E. Handel-Mazzetti 9280</italic>, Fig. <xref ref-type="fig" rid="F2">2</xref>) of the new species are very small in size. Thus, the new species looks like <italic><tp:taxon-name><tp:taxon-name-part taxon-name-part-type="genus" reg="Androsace">A.</tp:taxon-name-part><tp:taxon-name-part taxon-name-part-type="species" reg="mollis">mollis</tp:taxon-name-part></tp:taxon-name></italic>, but also can be easily distinguished by its obviously dimorphic leaves. The later collections from the type location and Cangshan also indicate that the leaves of new species are dimorphic and larger than <italic><tp:taxon-name><tp:taxon-name-part taxon-name-part-type="genus" reg="Androsace">A.</tp:taxon-name-part><tp:taxon-name-part taxon-name-part-type="species" reg="mollis">mollis</tp:taxon-name-part></tp:taxon-name></italic>. Based on the result of our morphological observation, the new species is allied to <italic><tp:taxon-name><tp:taxon-name-part taxon-name-part-type="genus" reg="Androsace">A.</tp:taxon-name-part><tp:taxon-name-part taxon-name-part-type="species" reg="hookeriana">hookeriana</tp:taxon-name-part></tp:taxon-name></italic> and <italic><tp:taxon-name><tp:taxon-name-part taxon-name-part-type="genus" reg="Androsace">A.</tp:taxon-name-part><tp:taxon-name-part taxon-name-part-type="species" reg="laxa">laxa</tp:taxon-name-part></tp:taxon-name></italic>. All of them are laxly cespitose and both the morphology and the size of their inner leaves are similar. Handel-Mazzetti even identified the new species as <italic><tp:taxon-name><tp:taxon-name-part taxon-name-part-type="genus" reg="Androsace">A.</tp:taxon-name-part><tp:taxon-name-part taxon-name-part-type="species" reg="hookeriana">hookeriana</tp:taxon-name-part></tp:taxon-name></italic> (e.g., signed on the sheet of <italic>G. Forrest 7108</italic> and <italic>1810</italic> E). But <italic><tp:taxon-name><tp:taxon-name-part taxon-name-part-type="genus" reg="Androsace">A.</tp:taxon-name-part><tp:taxon-name-part taxon-name-part-type="species" reg="hookeriana">hookeriana</tp:taxon-name-part></tp:taxon-name></italic> is unique by its trimorphic leaves among these three species. The new species can also be easily distinguished from the other two species by its white flowers, obovate bracts, and campanulate calyx parted more than 1/2 of its length. The main morphological differences between the new species and its allies are listed in Table <xref ref-type="table" rid="T1">1</xref>. In addition, the geographical isolation among these three species is significant. The new species is distributed in northwestern Yunnan, while <italic><tp:taxon-name><tp:taxon-name-part taxon-name-part-type="genus" reg="Androsace">A.</tp:taxon-name-part><tp:taxon-name-part taxon-name-part-type="species" reg="hookeriana">hookeriana</tp:taxon-name-part></tp:taxon-name></italic> is distributed in the central Himalayas and <italic><tp:taxon-name><tp:taxon-name-part taxon-name-part-type="genus" reg="Androsace">A.</tp:taxon-name-part><tp:taxon-name-part taxon-name-part-type="species" reg="laxa">laxa</tp:taxon-name-part></tp:taxon-name></italic> is distributed in Qinling-Daba Mountains.</p><table-wrap id="T1" position="float" orientation="portrait"><label>Table 1.</label><caption><p>Main morphological differences among <italic><tp:taxon-name><tp:taxon-name-part taxon-name-part-type="genus" reg="Androsace">Androsace</tp:taxon-name-part><tp:taxon-name-part taxon-name-part-type="species" reg="chimingiana">chimingiana</tp:taxon-name-part></tp:taxon-name></italic> and its allies.</p></caption><table id="TID0ERVAE" rules="all"><tbody><tr><th rowspan="1" colspan="1">Features</th><th rowspan="1" colspan="1">
                    <italic>
                      <tp:taxon-name><tp:taxon-name-part taxon-name-part-type="genus" reg="Androsace">A.</tp:taxon-name-part><tp:taxon-name-part taxon-name-part-type="species" reg="chimingiana">chimingiana</tp:taxon-name-part></tp:taxon-name>
                    </italic>
                  </th><th rowspan="1" colspan="1">
                    <italic>
                      <tp:taxon-name><tp:taxon-name-part taxon-name-part-type="genus" reg="Androsace">A.</tp:taxon-name-part><tp:taxon-name-part taxon-name-part-type="species" reg="laxa">laxa</tp:taxon-name-part></tp:taxon-name>
                    </italic>
                  </th><th rowspan="1" colspan="1">
                    <italic>
                      <tp:taxon-name><tp:taxon-name-part taxon-name-part-type="genus" reg="Androsace">A.</tp:taxon-name-part><tp:taxon-name-part taxon-name-part-type="species" reg="hookeriana">hookeriana</tp:taxon-name-part></tp:taxon-name>
                    </italic>
                  </th><th rowspan="1" colspan="1">
                    <italic>
                      <tp:taxon-name><tp:taxon-name-part taxon-name-part-type="genus" reg="Androsace">A.</tp:taxon-name-part><tp:taxon-name-part taxon-name-part-type="species" reg="mollis">mollis</tp:taxon-name-part></tp:taxon-name>
                    </italic>
                  </th></tr><tr><td rowspan="1" colspan="1">Leaves</td><td rowspan="1" colspan="1">Dimorphic</td><td rowspan="1" colspan="1">dimorphic</td><td rowspan="1" colspan="1">trimorphic</td><td rowspan="1" colspan="1">homomorphic, obovate-ligulate</td></tr><tr><td rowspan="1" colspan="1">Outer leaves</td><td rowspan="1" colspan="1">Obovate</td><td rowspan="1" colspan="1">spatulate to oblanceolate</td><td rowspan="1" colspan="1">lanceolate</td><td rowspan="1" colspan="1">n/a</td></tr><tr><td rowspan="1" colspan="1">Inner leaves</td><td rowspan="1" colspan="1">spatulate, petiole indistinct</td><td rowspan="1" colspan="1">elliptic to suborbicular, petiole narrowly winged</td><td rowspan="1" colspan="1">ovate-elliptic to suborbicular, petiole wingless</td><td rowspan="1" colspan="1">n/a</td></tr><tr><td rowspan="1" colspan="1">Bract</td><td rowspan="1" colspan="1">Obovate</td><td rowspan="1" colspan="1">lanceolate</td><td rowspan="1" colspan="1">linear</td><td rowspan="1" colspan="1">linear</td></tr><tr><td rowspan="1" colspan="1">Calyx</td><td rowspan="1" colspan="1">parted to 1/2 – ¾</td><td rowspan="1" colspan="1">parted to 1/2</td><td rowspan="1" colspan="1">parted less than 1/2</td><td rowspan="1" colspan="1">parted to less than 1/2</td></tr><tr><td rowspan="1" colspan="1">Corolla</td><td rowspan="1" colspan="1">White</td><td rowspan="1" colspan="1">pink</td><td rowspan="1" colspan="1">pink</td><td rowspan="1" colspan="1">Pink</td></tr><tr><td rowspan="1" colspan="1">Capsule</td><td rowspan="1" colspan="1">ellipsoidal</td><td rowspan="1" colspan="1">ellipsoidal</td><td rowspan="1" colspan="1">nearly spheroidal</td><td rowspan="1" colspan="1">nearly spheroidal</td></tr></tbody></table></table-wrap></tp:treatment-sec><tp:treatment-sec><!--Section generated to contain objects referenced in tp:taxon-treatment.--><fig id="F2" position="float" orientation="portrait"><object-id xmlns:xlink="http://www.w3.org/1999/xlink" content-type="doi" xlink:type="simple">10.3897/phytokeys.212.94037.figure2</object-id><object-id xmlns:xlink="http://www.w3.org/1999/xlink" content-type="arpha" xlink:type="simple">1E0B90E9-EA44-56F7-811D-EC351B36E9FB</object-id><label>Figure 2.</label><caption><p>Paratype sheet of <italic><tp:taxon-name><tp:taxon-name-part taxon-name-part-type="genus" reg="Androsace">Androsace</tp:taxon-name-part><tp:taxon-name-part taxon-name-part-type="species" reg="chimingiana">chimingiana</tp:taxon-name-part></tp:taxon-name></italic> (<italic>H.R.E. Handel-Mazzetti 9280</italic>, WU barcode WU0059689, <ext-link xmlns:xlink="http://www.w3.org/1999/xlink" xlink:type="simple" ext-link-type="uri" xlink:href="https://wu.jacq.org/WU0059689">https://wu.jacq.org/WU0059689</ext-link>).</p></caption><graphic xmlns:xlink="http://www.w3.org/1999/xlink" xlink:href="phytokeys-212-073_article-94037__-g002.jpg" position="float" orientation="portrait" xlink:type="simple" id="oo_765354.jpg"><uri content-type="original_file" xlink:type="simple">https://binary.pensoft.net/fig/765354</uri></graphic></fig></tp:treatment-sec><ref-list><ref id="B8"><mixed-citation xmlns:xlink="http://www.w3.org/1999/xlink" xlink:type="simple">IUCN Standards and Petitions Subcommittee (<year>2022</year>) Guidelines for using the IUCN Red List categories and criteria. Version 8.1. Prepared by the Standards and Petitions Subcommittee in July 2022.</mixed-citation></ref></ref-list></tp:taxon-treatment>
